# Supplementary material for: Integrated Proteomics and Metabolomics Profiling Unravels Molecular Mechanisms Underlying Postmortem Meat Quality Between Two Ages and Muscle Types in Sansui Duck
Source: Animals (Basel). 2025 Sep 23;15(19):2773. doi: 10.3390/ani15192773 (PMC12523418; doi:10.3390/ani15192773)
Supplement: Supplementary file 1 [file animals-15-02773-s001.zip]

Archive with 1 entries (1 files):
- animals-3851882-supplementary.pdf
